# Supplementary material for: Exchange Counterion in Polycationic Hydrogels: Tunability of Hydrophobicity, Water State, and Floating Capability for a Floating pH Device
Source: Gels. 2021 Aug 5;7(3):109. doi: 10.3390/gels7030109 (PMC8395738; doi:10.3390/gels7030109)
Supplement: Supplementary file 1 [file gels-07-00109-s001.zip]

Archive with 2 entries (2 files):
- gels-1290513_supporting info.pdf
- immersion.mp4
